# Supplementary material for: A biophysical model of striatal microcircuits suggests gamma and beta oscillations interleaved at delta/theta frequencies mediate periodicity in motor control
Source: PLoS Comput Biol. 2020 Feb 25;16(2):e1007300. doi: 10.1371/journal.pcbi.1007300 (PMC7059970; doi:10.1371/journal.pcbi.1007300)
Supplement: S1 File — (ZIP) [file pcbi.1007300.s004.zip]

Archive with 692 entries (606 files):
- striatum-standalone/dynasim/
- striatum-standalone/dynasim/demos/
- striatum-standalone/dynasim/demos/devDemos/
- striatum-standalone/dynasim/demos/devDemos/calcFRcellOut.m
- striatum-standalone/dynasim/demos/devDemos/classifyEI.m
- striatum-standalone/dynasim/demos/devDemos/classifyPop1.m
- striatum-standalone/dynasim/demos/devDemos/dsDemos_classify.m
- striatum-standalone/dynasim/demos/devDemos/dsDemos_classify_scc.m
- striatum-standalone/dynasim/demos/devDemos/dsDemos_cluster_GUI_noVerbose.m
- striatum-standalone/dynasim/demos/devDemos/dsDemos_cluster_modes.m
- striatum-standalone/dynasim/demos/devDemos/dsDemos_cluster_noGUI_noVerbose.m
- striatum-standalone/dynasim/demos/devDemos/dsDemos_covar_temp.m
- striatum-standalone/dynasim/demos/devDemos/dsDemos_generate_data.m
- striatum-standalone/dynasim/demos/devDemos/dsDemos_MDD.m
- striatum-standalone/dynasim/demos/devDemos/dsDemos_mlsolvers_temp.m
- striatum-standalone/dynasim/demos/devDemos/dsDemos_noGUI_noVerbose.m
- striatum-standalone/dynasim/demos/devDemos/dsDemos_one_file_temp.m
- striatum-standalone/dynasim/demos/devDemos/dsDemos_PlotData2.m
- striatum-standalone/dynasim/demos/devDemos/dsDemos_PlotData2_debugging.m
- striatum-standalone/dynasim/demos/devDemos/dsDemos_qsub_modes.m
- striatum-standalone/dynasim/demos/devDemos/dsUnitTests.m
- striatum-standalone/dynasim/demos/dsDemos.m
- striatum-standalone/dynasim/demos/dsTutorial.m
- striatum-standalone/dynasim/demos/examples/
- striatum-standalone/dynasim/demos/examples/dsHarmonicOscillator.m
- striatum-standalone/dynasim/demos/examples/dsLIFnetwork.m
- striatum-standalone/dynasim/demos/examples/dsMulticompartmentNeurons.m
- striatum-standalone/dynasim/demos/examples/dsReactionDiffusion2D.m
- striatum-standalone/dynasim/demos/examples/dsShuntingNetwork2D.m
- striatum-standalone/dynasim/demos/examples/Multicompartment_PFC_neurons/
- striatum-standalone/dynasim/demos/examples/Multicompartment_PFC_neurons/DS00CaDyn.mech
- striatum-standalone/dynasim/demos/examples/Multicompartment_PFC_neurons/DS00iDR.mech
- striatum-standalone/dynasim/demos/examples/Multicompartment_PFC_neurons/DS00iKCa.mech
- striatum-standalone/dynasim/demos/examples/Multicompartment_PFC_neurons/DS00iNa.mech
- striatum-standalone/dynasim/demos/examples/Multicompartment_PFC_neurons/DS00iNaP.mech
- striatum-standalone/dynasim/demos/examples/Multicompartment_PFC_neurons/DS00KDyn.mech
- striatum-standalone/dynasim/demos/examples/Multicompartment_PFC_neurons/DS02iHVA.mech
- striatum-standalone/dynasim/demos/examples/Multicompartment_PFC_neurons/DS02iKS.mech
- striatum-standalone/dynasim/demos/examples/Multicompartment_PFC_neurons/Multicompartment_PFC_neurons.m
- striatum-standalone/dynasim/demos/examples/Multicompartment_PFC_neurons/pas.mech
- striatum-standalone/dynasim/demos/examples/Multicompartment_PFC_neurons/TW03iH.mech
- striatum-standalone/dynasim/demos/setupDynaSimPath.m
- striatum-standalone/dynasim/docs/
- striatum-standalone/dynasim/docs/online_documentation.html
- striatum-standalone/dynasim/docs/online_function_reference.html
- striatum-standalone/dynasim/functions/
- striatum-standalone/dynasim/functions/dependencies/
- striatum-standalone/dynasim/functions/dependencies/altmany-export_fig-2763b78/
- striatum-standalone/dynasim/functions/dependencies/altmany-export_fig-2763b78/.gitignore
- striatum-standalone/dynasim/functions/dependencies/altmany-export_fig-2763b78/append_pdfs.m
- striatum-standalone/dynasim/functions/dependencies/altmany-export_fig-2763b78/copyfig.m
- striatum-standalone/dynasim/functions/dependencies/altmany-export_fig-2763b78/crop_borders.m
- striatum-standalone/dynasim/functions/dependencies/altmany-export_fig-2763b78/eps2pdf.m
- striatum-standalone/dynasim/functions/dependencies/altmany-export_fig-2763b78/export_fig.m
- striatum-standalone/dynasim/functions/dependencies/altmany-export_fig-2763b78/fix_lines.m
- striatum-standalone/dynasim/functions/dependencies/altmany-export_fig-2763b78/ghostscript.m
- striatum-standalone/dynasim/functions/dependencies/altmany-export_fig-2763b78/im2gif.m
- striatum-standalone/dynasim/functions/dependencies/altmany-export_fig-2763b78/ImageSelection.class
- striatum-standalone/dynasim/functions/dependencies/altmany-export_fig-2763b78/ImageSelection.java
- striatum-standalone/dynasim/functions/dependencies/altmany-export_fig-2763b78/isolate_axes.m
- striatum-standalone/dynasim/functions/dependencies/altmany-export_fig-2763b78/LICENSE
- striatum-standalone/dynasim/functions/dependencies/altmany-export_fig-2763b78/pdf2eps.m
- striatum-standalone/dynasim/functions/dependencies/altmany-export_fig-2763b78/pdftops.m
- striatum-standalone/dynasim/functions/dependencies/altmany-export_fig-2763b78/print2array.m
- striatum-standalone/dynasim/functions/dependencies/altmany-export_fig-2763b78/print2eps.m
- striatum-standalone/dynasim/functions/dependencies/altmany-export_fig-2763b78/read_write_entire_textfile.m
- striatum-standalone/dynasim/functions/dependencies/altmany-export_fig-2763b78/README.md
- striatum-standalone/dynasim/functions/dependencies/altmany-export_fig-2763b78/user_string.m
- striatum-standalone/dynasim/functions/dependencies/altmany-export_fig-2763b78/using_hg2.m
- striatum-standalone/dynasim/functions/dependencies/arrayfunu.m
- striatum-standalone/dynasim/functions/dependencies/catstruct.m
- striatum-standalone/dynasim/functions/dependencies/cellfunu.m
- striatum-standalone/dynasim/functions/dependencies/cellstr2num.m
- striatum-standalone/dynasim/functions/dependencies/compareFigFiles/
- striatum-standalone/dynasim/functions/dependencies/compareFigFiles/compareFigFiles.m
- striatum-standalone/dynasim/functions/dependencies/compareFigFiles/compareFigFiles_original.m
- striatum-standalone/dynasim/functions/dependencies/compareFigFiles/compareFigFiles2.m
- striatum-standalone/dynasim/functions/dependencies/compareFigFiles/license.txt
- striatum-standalone/dynasim/functions/dependencies/Coverage/
- striatum-standalone/dynasim/functions/dependencies/Coverage/Coverage/
- striatum-standalone/dynasim/functions/dependencies/Coverage/Coverage/coverage_example.m
- striatum-standalone/dynasim/functions/dependencies/Coverage/Coverage/downloaded.example.coverage.xml
- striatum-standalone/dynasim/functions/dependencies/Coverage/Coverage/lib/
- striatum-standalone/dynasim/functions/dependencies/Coverage/Coverage/lib/absolutepath/
- striatum-standalone/dynasim/functions/dependencies/Coverage/Coverage/lib/absolutepath/absolutepath.m
- striatum-standalone/dynasim/functions/dependencies/Coverage/Coverage/lib/absolutepath/relativepath.m
- striatum-standalone/dynasim/functions/dependencies/Coverage/Coverage/src/
- striatum-standalone/dynasim/functions/dependencies/Coverage/Coverage/src/+edu/
- striatum-standalone/dynasim/functions/dependencies/Coverage/Coverage/src/+edu/+stanford/
- striatum-standalone/dynasim/functions/dependencies/Coverage/Coverage/src/+edu/+stanford/+covert/
- striatum-standalone/dynasim/functions/dependencies/Coverage/Coverage/src/+edu/+stanford/+covert/+test/
- striatum-standalone/dynasim/functions/dependencies/Coverage/Coverage/src/+edu/+stanford/+covert/+test/Coverage.m
- striatum-standalone/dynasim/functions/dependencies/Coverage/license.txt
- striatum-standalone/dynasim/functions/dependencies/DataHash_20160618/
- striatum-standalone/dynasim/functions/dependencies/DataHash_20160618/DataHash.m
- striatum-standalone/dynasim/functions/dependencies/DataHash_20160618/license.txt
- striatum-standalone/dynasim/functions/dependencies/displayError.m
- striatum-standalone/dynasim/functions/dependencies/distinguishable_colors/
- striatum-standalone/dynasim/functions/dependencies/distinguishable_colors/distinguishable_colors.m
- striatum-standalone/dynasim/functions/dependencies/distinguishable_colors/license.txt
- striatum-standalone/dynasim/functions/dependencies/ear/
- striatum-standalone/dynasim/functions/dependencies/ear/aschar.m
- striatum-standalone/dynasim/functions/dependencies/ear/exist_mkdir.m
- striatum-standalone/dynasim/functions/dependencies/ear/fileparts2.m
- striatum-standalone/dynasim/functions/dependencies/ear/filepartsNameExt.m
- striatum-standalone/dynasim/functions/dependencies/ear/getAbsolutePath.m
- striatum-standalone/dynasim/functions/dependencies/ear/getCallerCode.m
- striatum-standalone/dynasim/functions/dependencies/ear/getStackCode.m
- striatum-standalone/dynasim/functions/dependencies/ear/isassigned.m
- striatum-standalone/dynasim/functions/dependencies/ear/ismatlab.m
- striatum-standalone/dynasim/functions/dependencies/ear/isValidFigHandle.m
- striatum-standalone/dynasim/functions/dependencies/ear/lscell.m
- striatum-standalone/dynasim/functions/dependencies/ear/memoryUsageCallerGB.m
- striatum-standalone/dynasim/functions/dependencies/ear/mfileFnName.m
- striatum-standalone/dynasim/functions/dependencies/ear/mkdirSilent.m
- striatum-standalone/dynasim/functions/dependencies/ear/rls.m
- striatum-standalone/dynasim/functions/dependencies/ear/saveWithStack.m
- striatum-standalone/dynasim/functions/dependencies/ear/thisMfileDir.m
- striatum-standalone/dynasim/functions/dependencies/ear/wprintf.m
- striatum-standalone/dynasim/functions/dependencies/eksr.m
- striatum-standalone/dynasim/functions/dependencies/fig2svg.m
- striatum-standalone/dynasim/functions/dependencies/getLinearIndependent.m
- striatum-standalone/dynasim/functions/dependencies/getLinearIndependentCell.m
- striatum-standalone/dynasim/functions/dependencies/github-sync-matlab/
- striatum-standalone/dynasim/functions/dependencies/github-sync-matlab/.gitignore
- striatum-standalone/dynasim/functions/dependencies/github-sync-matlab/githubSync.m
- striatum-standalone/dynasim/functions/dependencies/github-sync-matlab/LICENSE.txt
- striatum-standalone/dynasim/functions/dependencies/github-sync-matlab/private/
- striatum-standalone/dynasim/functions/dependencies/github-sync-matlab/private/makeHyperlink.m
- striatum-standalone/dynasim/functions/dependencies/github-sync-matlab/private/makeWeblinkCode.m
- striatum-standalone/dynasim/functions/dependencies/github-sync-matlab/README.md
- striatum-standalone/dynasim/functions/dependencies/isfunction/
- striatum-standalone/dynasim/functions/dependencies/isfunction/isfunction.m
- striatum-standalone/dynasim/functions/dependencies/isfunction/license.txt
- striatum-standalone/dynasim/functions/dependencies/ksr.m
- striatum-standalone/dynasim/functions/dependencies/lsmooth.m
- striatum-standalone/dynasim/functions/dependencies/m2html/
- striatum-standalone/dynasim/functions/dependencies/m2html/@template/
- striatum-standalone/dynasim/functions/dependencies/m2html/@template/char.m
- striatum-standalone/dynasim/functions/dependencies/m2html/@template/display.m
- striatum-standalone/dynasim/functions/dependencies/m2html/@template/get.m
- striatum-standalone/dynasim/functions/dependencies/m2html/@template/parse.m
- striatum-standalone/dynasim/functions/dependencies/m2html/@template/private/
- striatum-standalone/dynasim/functions/dependencies/m2html/@template/private/finish.m
- striatum-standalone/dynasim/functions/dependencies/m2html/@template/private/loadtpl.m
- striatum-standalone/dynasim/functions/dependencies/m2html/@template/private/subst.m
- striatum-standalone/dynasim/functions/dependencies/m2html/@template/set.m
- striatum-standalone/dynasim/functions/dependencies/m2html/@template/template.m
- striatum-standalone/dynasim/functions/dependencies/m2html/Changelog
- striatum-standalone/dynasim/functions/dependencies/m2html/Contents.m
- striatum-standalone/dynasim/functions/dependencies/m2html/GPL
- striatum-standalone/dynasim/functions/dependencies/m2html/INSTALL
- striatum-standalone/dynasim/functions/dependencies/m2html/LICENSE
- striatum-standalone/dynasim/functions/dependencies/m2html/m2html.m
- striatum-standalone/dynasim/functions/dependencies/m2html/mdot.m
- striatum-standalone/dynasim/functions/dependencies/m2html/mwizard.m
- striatum-standalone/dynasim/functions/dependencies/m2html/mwizard2.m
- striatum-standalone/dynasim/functions/dependencies/m2html/private/
- striatum-standalone/dynasim/functions/dependencies/m2html/private/doxyread.m
- striatum-standalone/dynasim/functions/dependencies/m2html/private/doxysearch.m
- striatum-standalone/dynasim/functions/dependencies/m2html/private/doxywrite.m
- striatum-standalone/dynasim/functions/dependencies/m2html/private/mexexts.m
- striatum-standalone/dynasim/functions/dependencies/m2html/private/mfileparse.m
- striatum-standalone/dynasim/functions/dependencies/m2html/private/openfile.m
- striatum-standalone/dynasim/functions/dependencies/m2html/private/searchindex.m
- striatum-standalone/dynasim/functions/dependencies/m2html/private/splitcode.m
- striatum-standalone/dynasim/functions/dependencies/m2html/private/strtok.m
- striatum-standalone/dynasim/functions/dependencies/m2html/README
- striatum-standalone/dynasim/functions/dependencies/m2html/templates/
- striatum-standalone/dynasim/functions/dependencies/m2html/templates/3frames.zip
- striatum-standalone/dynasim/functions/dependencies/m2html/templates/3frames/
- striatum-standalone/dynasim/functions/dependencies/m2html/templates/3frames/demoicon.gif
- striatum-standalone/dynasim/functions/dependencies/m2html/templates/3frames/GPL
- striatum-standalone/dynasim/functions/dependencies/m2html/templates/3frames/graph.tpl
- striatum-standalone/dynasim/functions/dependencies/m2html/templates/3frames/index.html
- striatum-standalone/dynasim/functions/dependencies/m2html/templates/3frames/INSTALL
- striatum-standalone/dynasim/functions/dependencies/m2html/templates/3frames/LICENSE
- striatum-standalone/dynasim/functions/dependencies/m2html/templates/3frames/m2html.css
- striatum-standalone/dynasim/functions/dependencies/m2html/templates/3frames/master.tpl
- striatum-standalone/dynasim/functions/dependencies/m2html/templates/3frames/matlabicon.gif
- striatum-standalone/dynasim/functions/dependencies/m2html/templates/3frames/mdir.tpl
- striatum-standalone/dynasim/functions/dependencies/m2html/templates/3frames/mfile.tpl
- striatum-standalone/dynasim/functions/dependencies/m2html/templates/3frames/README
- striatum-standalone/dynasim/functions/dependencies/m2html/templates/3frames/simulinkicon.gif
- striatum-standalone/dynasim/functions/dependencies/m2html/templates/3frames/todo.tpl
- striatum-standalone/dynasim/functions/dependencies/m2html/templates/blue/
- striatum-standalone/dynasim/functions/dependencies/m2html/templates/blue/demoicon.gif
- striatum-standalone/dynasim/functions/dependencies/m2html/templates/blue/doxysearch.php
- striatum-standalone/dynasim/functions/dependencies/m2html/templates/blue/graph.tpl
- striatum-standalone/dynasim/functions/dependencies/m2html/templates/blue/m2html.css
- striatum-standalone/dynasim/functions/dependencies/m2html/templates/blue/master.tpl
- striatum-standalone/dynasim/functions/dependencies/m2html/templates/blue/matlabicon.gif
- striatum-standalone/dynasim/functions/dependencies/m2html/templates/blue/mdir.tpl
- striatum-standalone/dynasim/functions/dependencies/m2html/templates/blue/mfile.tpl
- striatum-standalone/dynasim/functions/dependencies/m2html/templates/blue/search.tpl
- striatum-standalone/dynasim/functions/dependencies/m2html/templates/blue/simulinkicon.gif
- striatum-standalone/dynasim/functions/dependencies/m2html/templates/blue/todo.tpl
- striatum-standalone/dynasim/functions/dependencies/m2html/templates/brain/
- striatum-standalone/dynasim/functions/dependencies/m2html/templates/brain/demoicon.gif
- striatum-standalone/dynasim/functions/dependencies/m2html/templates/brain/doxysearch.php
- striatum-standalone/dynasim/functions/dependencies/m2html/templates/brain/graph.tpl
- striatum-standalone/dynasim/functions/dependencies/m2html/templates/brain/index.html
- striatum-standalone/dynasim/functions/dependencies/m2html/templates/brain/m2html.css
- striatum-standalone/dynasim/functions/dependencies/m2html/templates/brain/master.tpl
- striatum-standalone/dynasim/functions/dependencies/m2html/templates/brain/matlabicon.gif
- striatum-standalone/dynasim/functions/dependencies/m2html/templates/brain/mdir.tpl
- striatum-standalone/dynasim/functions/dependencies/m2html/templates/brain/menu.css
- striatum-standalone/dynasim/functions/dependencies/m2html/templates/brain/mfile.tpl
- striatum-standalone/dynasim/functions/dependencies/m2html/templates/brain/search.tpl
- striatum-standalone/dynasim/functions/dependencies/m2html/templates/brain/simulinkicon.gif
- striatum-standalone/dynasim/functions/dependencies/m2html/templates/brain/todo.tpl
- striatum-standalone/dynasim/functions/dependencies/m2html/templates/frame/
- striatum-standalone/dynasim/functions/dependencies/m2html/templates/frame/demoicon.gif
- striatum-standalone/dynasim/functions/dependencies/m2html/templates/frame/doxysearch.php
- striatum-standalone/dynasim/functions/dependencies/m2html/templates/frame/graph.tpl
- striatum-standalone/dynasim/functions/dependencies/m2html/templates/frame/index.html
- striatum-standalone/dynasim/functions/dependencies/m2html/templates/frame/m2html.css
- striatum-standalone/dynasim/functions/dependencies/m2html/templates/frame/master.tpl
- striatum-standalone/dynasim/functions/dependencies/m2html/templates/frame/matlabicon.gif
- striatum-standalone/dynasim/functions/dependencies/m2html/templates/frame/mdir.tpl
- striatum-standalone/dynasim/functions/dependencies/m2html/templates/frame/mfile.tpl
- striatum-standalone/dynasim/functions/dependencies/m2html/templates/frame/search.tpl
- striatum-standalone/dynasim/functions/dependencies/m2html/templates/frame/simulinkicon.gif
- striatum-standalone/dynasim/functions/dependencies/m2html/templates/frame/todo.tpl
- striatum-standalone/dynasim/functions/dependencies/m2html/TODO
- striatum-standalone/dynasim/functions/dependencies/MapN/
- striatum-standalone/dynasim/functions/dependencies/MapN/license.txt
- striatum-standalone/dynasim/functions/dependencies/MapN/MapN.m
- striatum-standalone/dynasim/functions/dependencies/MapN/memoize.m
- striatum-standalone/dynasim/functions/dependencies/MDD/
- striatum-standalone/dynasim/functions/dependencies/MDD/classes/
- striatum-standalone/dynasim/functions/dependencies/MDD/classes/@nDDict/
- striatum-standalone/dynasim/functions/dependencies/MDD/classes/@nDDict/calcClasses.m
- striatum-standalone/dynasim/functions/dependencies/MDD/classes/@nDDict/importLinearData.m
- striatum-standalone/dynasim/functions/dependencies/MDD/classes/@nDDict/nDDict.m
- striatum-standalone/dynasim/functions/dependencies/MDD/classes/@xPlt/
- striatum-standalone/dynasim/functions/dependencies/MDD/classes/@xPlt/recursivePlot.m
- striatum-standalone/dynasim/functions/dependencies/MDD/classes/@xPlt/recursivePlot_2.m
- striatum-standalone/dynasim/functions/dependencies/MDD/classes/@xPlt/xPlt.m
- striatum-standalone/dynasim/functions/dependencies/MDD/classes/nDDictAxis.m
- striatum-standalone/dynasim/functions/dependencies/MDD/debug_testing_script.m
- striatum-standalone/dynasim/functions/dependencies/MDD/demos_xPlt.m
- striatum-standalone/dynasim/functions/dependencies/MDD/dependencies/
- striatum-standalone/dynasim/functions/dependencies/MDD/dependencies/subplot_grid/
- striatum-standalone/dynasim/functions/dependencies/MDD/dependencies/subplot_grid/license.txt
- striatum-standalone/dynasim/functions/dependencies/MDD/dependencies/subplot_grid/subplot_grid.m
- striatum-standalone/dynasim/functions/dependencies/MDD/functions/
- striatum-standalone/dynasim/functions/dependencies/MDD/functions/Cell_2_nDDict.m
- striatum-standalone/dynasim/functions/dependencies/MDD/functions/figformat_str.m
- striatum-standalone/dynasim/functions/dependencies/MDD/functions/figl.m
- striatum-standalone/dynasim/functions/dependencies/MDD/library_plots/
- striatum-standalone/dynasim/functions/dependencies/MDD/library_plots/adaptive_indices.m
- striatum-standalone/dynasim/functions/dependencies/MDD/library_plots/xp_handles_newfig.m
- striatum-standalone/dynasim/functions/dependencies/MDD/library_plots/xp_matrix.m
- striatum-standalone/dynasim/functions/dependencies/MDD/library_plots/xp_matrix_basicplot.m
- striatum-standalone/dynasim/functions/dependencies/MDD/library_plots/xp_matrix_basicplot_cdata.m
- striatum-standalone/dynasim/functions/dependencies/MDD/library_plots/xp_matrix_imagesc.m
- striatum-standalone/dynasim/functions/dependencies/MDD/library_plots/xp_plotimage.m
- striatum-standalone/dynasim/functions/dependencies/MDD/library_plots/xp_subplot.m
- striatum-standalone/dynasim/functions/dependencies/MDD/library_plots/xp_subplot_grid.m
- striatum-standalone/dynasim/functions/dependencies/MDD/library_plots/xp_subplot_grid_adaptive.m
- striatum-standalone/dynasim/functions/dependencies/MDD/library_plots/xp_subplot_grid3D.m
- striatum-standalone/dynasim/functions/dependencies/MDD/original_code_embedded_dimensions.zip
- striatum-standalone/dynasim/functions/dependencies/MDD/README.md
- striatum-standalone/dynasim/functions/dependencies/MDD/sample_data.mat
- striatum-standalone/dynasim/functions/dependencies/MDD/tutorial_xPlt.m
- striatum-standalone/dynasim/functions/dependencies/MDD_SM/
- striatum-standalone/dynasim/functions/dependencies/MDD_SM/classes/
- striatum-standalone/dynasim/functions/dependencies/MDD_SM/classes/@MDD/
- striatum-standalone/dynasim/functions/dependencies/MDD_SM/classes/@MDD/calcClasses.m
- striatum-standalone/dynasim/functions/dependencies/MDD_SM/classes/@MDD/checkDims.m
- striatum-standalone/dynasim/functions/dependencies/MDD_SM/classes/@MDD/fixAxes.m
- striatum-standalone/dynasim/functions/dependencies/MDD_SM/classes/@MDD/importData.m
- striatum-standalone/dynasim/functions/dependencies/MDD_SM/classes/@MDD/importDataTable.m
- striatum-standalone/dynasim/functions/dependencies/MDD_SM/classes/@MDD/importFile.m
- striatum-standalone/dynasim/functions/dependencies/MDD_SM/classes/@MDD/linearMerge.m
- striatum-standalone/dynasim/functions/dependencies/MDD_SM/classes/@MDD/MDD.m
- striatum-standalone/dynasim/functions/dependencies/MDD_SM/classes/@MDD/merge.m
- striatum-standalone/dynasim/functions/dependencies/MDD_SM/classes/@MDD/mergeDims.m
- striatum-standalone/dynasim/functions/dependencies/MDD_SM/classes/@MDD/packDim.m
- striatum-standalone/dynasim/functions/dependencies/MDD_SM/classes/@MDD/recursiveFunc.m
- striatum-standalone/dynasim/functions/dependencies/MDD_SM/classes/@MDD/recursiveFunc_1.m
- striatum-standalone/dynasim/functions/dependencies/MDD_SM/classes/@MDD/recursiveFunc_2.m
- striatum-standalone/dynasim/functions/dependencies/MDD_SM/classes/@MDD/recursivePlot.m
- striatum-standalone/dynasim/functions/dependencies/MDD_SM/classes/@MDD/subset.m
- striatum-standalone/dynasim/functions/dependencies/MDD_SM/classes/@MDD/unpackDim.m
- striatum-standalone/dynasim/functions/dependencies/MDD_SM/classes/MDDAxis.m
- striatum-standalone/dynasim/functions/dependencies/MDD_SM/classes/MDDRef.m
- striatum-standalone/dynasim/functions/dependencies/MDD_SM/data/
- striatum-standalone/dynasim/functions/dependencies/MDD_SM/data/sample_data.mat
- striatum-standalone/dynasim/functions/dependencies/MDD_SM/data/sample_data_meta1.mat
- striatum-standalone/dynasim/functions/dependencies/MDD_SM/data/sample_data_meta2.mat
- striatum-standalone/dynasim/functions/dependencies/MDD_SM/data/stocks_data.mat
- striatum-standalone/dynasim/functions/dependencies/MDD_SM/demo_MDD.m
- striatum-standalone/dynasim/functions/dependencies/MDD_SM/demo_MDD_simple.m
- striatum-standalone/dynasim/functions/dependencies/MDD_SM/dependencies/
- striatum-standalone/dynasim/functions/dependencies/MDD_SM/dependencies/add_stars.m
- striatum-standalone/dynasim/functions/dependencies/MDD_SM/dependencies/arrayfunu.m
- striatum-standalone/dynasim/functions/dependencies/MDD_SM/dependencies/catstruct/
- striatum-standalone/dynasim/functions/dependencies/MDD_SM/dependencies/catstruct/catstruct.m
[truncated: 392 more entries]
