# Supplementary material for: A biophysical model of striatal microcircuits suggests gamma and beta oscillations interleaved at delta/theta frequencies mediate periodicity in motor control
Source: PLoS Comput Biol. 2020 Feb 25;16(2):e1007300. doi: 10.1371/journal.pcbi.1007300 (PMC7059970; doi:10.1371/journal.pcbi.1007300)
Supplement: S1 File — (ZIP) [file pcbi.1007300.s004.zip › striatum-standalone/dynasim/demos/devDemos/calcFRcellOut.m]

function data = calcFRcellOut(data, varargin)
% convert struct to cell output
data = dsCalcFR(data, varargin{:});
flds = fieldnames(data);
fld = flds(~cellfun(@isempty, regexp(flds, '_FR')));
fld = fld{1}; % take first fld with '_FR' string in it
data = data.(fld);
data = {data}; % make cell output
end
