# Supplementary material for: A biophysical model of striatal microcircuits suggests gamma and beta oscillations interleaved at delta/theta frequencies mediate periodicity in motor control
Source: PLoS Comput Biol. 2020 Feb 25;16(2):e1007300. doi: 10.1371/journal.pcbi.1007300 (PMC7059970; doi:10.1371/journal.pcbi.1007300)
Supplement: S1 File — (ZIP) [file pcbi.1007300.s004.zip › striatum-standalone/dynasim/demos/devDemos/dsDemos_qsub_modes.m]

% Below are 2 different ways to simulate on the cluster.  With larger
% simulations (>100s), array mode should be faster.

%% Setup

% Add DynaSim to path if it's not already there
if exist('setupDynaSimPath','file')
    setupDynaSimPath;
else
    error('Add the DynaSim folder to the MATLAB path - e.g. run addpath(genpath(DynaSimPath))');
end

% Set where to save outputs
output_directory = dsGetConfig('demos_path');

% move to root directory where outputs will be saved
mkdirSilent(output_directory);
cd(output_directory);

%% Solve with loop mode
study_dir = fullfile('.', 'study_HH_varyI_cluster_loop');
eqns='dv/dt=@current+I; {iNa,iK}';
vary={'','I',[0:10:50]};

if exist(study_dir, 'dir')
  rmdir(study_dir, 's')
end

dsSimulate(eqns,'vary',vary, 'study_dir',study_dir,'save_data_flag',1,...
  'cluster_flag',1,'verbose_flag',1,'qsub_mode','loop');

%% Solve with array mode
study_dir = fullfile('.', 'study_HH_varyI_cluster_array');
eqns='dv/dt=@current+I; {iNa,iK}';
vary={'','I',[0:10:50]};

if exist(study_dir, 'dir')
  rmdir(study_dir, 's')
end

dsSimulate(eqns,'vary',vary, 'study_dir',study_dir,'save_data_flag',1,...
  'cluster_flag',1,'verbose_flag',1,'qsub_mode','array');
