# Supplementary material for: A biophysical model of striatal microcircuits suggests gamma and beta oscillations interleaved at delta/theta frequencies mediate periodicity in motor control
Source: PLoS Comput Biol. 2020 Feb 25;16(2):e1007300. doi: 10.1371/journal.pcbi.1007300 (PMC7059970; doi:10.1371/journal.pcbi.1007300)
Supplement: S1 File — (ZIP) [file pcbi.1007300.s004.zip › striatum-standalone/dynasim/demos/examples/dsMulticompartmentNeurons.m]

% Excitatory cell S driving two-comparmtent E-cell
s=[];
s.populations(1).name='S';
s.populations(1).equations='dv/dt=@current+10;{iNa,iK}';
s.compartments(1).name='Edend';
s.compartments(1).equations='dv/dt=@current;{iNa,iK}';
s.compartments(2).name='Esoma';
s.compartments(2).equations='dv/dt=@current;{iNa,iK}';
s.connections(1).direction='S->Edend';
s.connections(1).mechanism_list='iAMPA';
s.connections(2).direction='Edend->Esoma';
s.connections(2).mechanism_list='iCOM';

d=dsSimulate(s);
dsPlot(d);

% for more examples, see: dynasim/demos/examples/Multicompartment_PFC_neurons
