# Supplementary material for: A biophysical model of striatal microcircuits suggests gamma and beta oscillations interleaved at delta/theta frequencies mediate periodicity in motor control
Source: PLoS Comput Biol. 2020 Feb 25;16(2):e1007300. doi: 10.1371/journal.pcbi.1007300 (PMC7059970; doi:10.1371/journal.pcbi.1007300)
Supplement: S1 File — (ZIP) [file pcbi.1007300.s004.zip › striatum-standalone/dynasim/demos/examples/Multicompartment_PFC_neurons/pas.mech]

% Nonspecific passive leak current
%%%%%%%%%%%%%%%%%%%%%%%%%%%%%%%%%%%%%%%%%%%%%%%%%%%%%%%%%%%%%%%%%%%%%
% Parameters
gpas = .0333 	% mS/cm2, maximal conductance
epas = -70 	% mV, passive reversal potential
% Note: passive taum=Cm*Rm=Cm/gpas. cell resonates at 1/taum. RMP~epas.

% Functions
Ileak(X)=gpas.*(X-epas)

% Linkers
@current += -Ileak(X)
