# Supplementary material for: A biophysical model of striatal microcircuits suggests gamma and beta oscillations interleaved at delta/theta frequencies mediate periodicity in motor control
Source: PLoS Comput Biol. 2020 Feb 25;16(2):e1007300. doi: 10.1371/journal.pcbi.1007300 (PMC7059970; doi:10.1371/journal.pcbi.1007300)
Supplement: S1 File — (ZIP) [file pcbi.1007300.s004.zip › striatum-standalone/dynasim/functions/dependencies/cellfunu.m]

function varargout = cellfunu (varargin)
%CELLFUNU - Wraps cellfun, with uniform output set to zero
%
% Usage:
%   out = cellfunu (varargin)

varargout = cell(1,nargout);
[varargout{1:nargout}] = cellfun(varargin{:},'UniformOutput',0);

end
