# Supplementary material for: A biophysical model of striatal microcircuits suggests gamma and beta oscillations interleaved at delta/theta frequencies mediate periodicity in motor control
Source: PLoS Comput Biol. 2020 Feb 25;16(2):e1007300. doi: 10.1371/journal.pcbi.1007300 (PMC7059970; doi:10.1371/journal.pcbi.1007300)
Supplement: S1 File — (ZIP) [file pcbi.1007300.s004.zip › striatum-standalone/dynasim/functions/dependencies/cellstr2num.m]

function m = cellstr2num(c)
%cellstr2num - Takes a cell matrix of strings and converts each cell into a number.

  sz = size(c);
  m = zeros(sz);
  for i=1:prod(size(c))
    m(i) = sscanf(c{i},'%f');
  end;
