# Supplementary material for: A biophysical model of striatal microcircuits suggests gamma and beta oscillations interleaved at delta/theta frequencies mediate periodicity in motor control
Source: PLoS Comput Biol. 2020 Feb 25;16(2):e1007300. doi: 10.1371/journal.pcbi.1007300 (PMC7059970; doi:10.1371/journal.pcbi.1007300)
Supplement: S1 File — (ZIP) [file pcbi.1007300.s004.zip › striatum-standalone/dynasim/functions/dependencies/Coverage/Coverage/coverage_example.m]

%add source code to path
addpath('src');
addpath('lib/absolutepath');

%import classses, functions
import edu.stanford.covert.test.Coverage;

%turn profiler on
profile('on', '-nohistory');

%run code
plot(rand(10, 1))
close all;

%turn profiler off
profile('off');

%generate coverage report
outFileName = 'example.coverage.xml';
report = Coverage('src', '..');
report.exportXML(outFileName);
