# Supplementary material for: A biophysical model of striatal microcircuits suggests gamma and beta oscillations interleaved at delta/theta frequencies mediate periodicity in motor control
Source: PLoS Comput Biol. 2020 Feb 25;16(2):e1007300. doi: 10.1371/journal.pcbi.1007300 (PMC7059970; doi:10.1371/journal.pcbi.1007300)
Supplement: S1 File — (ZIP) [file pcbi.1007300.s004.zip › striatum-standalone/dynasim/functions/dependencies/displayError.m]

function displayError(err)
%DISPLAYERROR - Wrapper to print MATLAB error
  fprintf('Error: %s\n',err.message);
  for i=1:length(err.stack)
    fprintf('\t in %s (line %g)\n',err.stack(i).name,err.stack(i).line);
  end
