# Supplementary material for: A biophysical model of striatal microcircuits suggests gamma and beta oscillations interleaved at delta/theta frequencies mediate periodicity in motor control
Source: PLoS Comput Biol. 2020 Feb 25;16(2):e1007300. doi: 10.1371/journal.pcbi.1007300 (PMC7059970; doi:10.1371/journal.pcbi.1007300)
Supplement: S1 File — (ZIP) [file pcbi.1007300.s004.zip › striatum-standalone/dynasim/functions/dependencies/ear/exist_mkdir.m]

function exist_mkdir(directoryPath)
%% exist_mkdir
% Author: Erik Roberts
%
% Purpose: Makes dir if doesn't exist
%
% Usage: exist_mkdir(directoryPath)

if ~exist(directoryPath, 'dir')
  mkdir(directoryPath);
end

end
