# Supplementary material for: A biophysical model of striatal microcircuits suggests gamma and beta oscillations interleaved at delta/theta frequencies mediate periodicity in motor control
Source: PLoS Comput Biol. 2020 Feb 25;16(2):e1007300. doi: 10.1371/journal.pcbi.1007300 (PMC7059970; doi:10.1371/journal.pcbi.1007300)
Supplement: S1 File — (ZIP) [file pcbi.1007300.s004.zip › striatum-standalone/dynasim/functions/dependencies/ear/fileparts2.m]

function [pathstr, name, ext] = fileparts2(file)
%% FILEPARTS2  fileparts without missing trailing slash bug
%
% Purpose: Fixes mixing trailing slash bug in fileparts. If path is a dir without
%           a trailing slash, will add the slash so fileparts gives expected pathstr.
%
% Usage: [pathstr, name, ext] = fileparts2(file)
%
% Explanation:
%   Given a directory structure: ./parent/child/
%
%   Problem:
%     fileparts(parent/child/) = parent/child % Expected
%     fileparts(parent/child) = parent % Bug
%
%   Solution:
%     fileparts2(parent/child/) = parent/child % Expected
%     fileparts2(parent/child) = parent/child % Fixed bug
%
% See also FILEPARTS
%
% Author: Erik Roberts

if isdir(file) && file(end) ~= filesep
  file(end+1) = filesep;
end

[pathstr, name, ext] = fileparts(file);

end
