# Supplementary material for: A biophysical model of striatal microcircuits suggests gamma and beta oscillations interleaved at delta/theta frequencies mediate periodicity in motor control
Source: PLoS Comput Biol. 2020 Feb 25;16(2):e1007300. doi: 10.1371/journal.pcbi.1007300 (PMC7059970; doi:10.1371/journal.pcbi.1007300)
Supplement: S1 File — (ZIP) [file pcbi.1007300.s004.zip › striatum-standalone/dynasim/functions/dependencies/ear/getCallerCode.m]

function callerCode = getCallerCode(stackNumber)
%% getCallerCode
% Author: Erik Roberts
%
% Purpose: stores code from caller as string
%
% Usage: callerCode = getCallerCode()
%        callerCode = getCallerCode(stackNumber)
%
% Input (Optional)
%   stackNumber: integer of which level in the call stack to get code from. Top
%   level is defined as largest number. Top level called by default. Immediate
%   caller is 1.

stack = dbstack;
callerCode = fileread(stack(end).file); %top of stacks

end
