# Supplementary material for: A biophysical model of striatal microcircuits suggests gamma and beta oscillations interleaved at delta/theta frequencies mediate periodicity in motor control
Source: PLoS Comput Biol. 2020 Feb 25;16(2):e1007300. doi: 10.1371/journal.pcbi.1007300 (PMC7059970; doi:10.1371/journal.pcbi.1007300)
Supplement: S1 File — (ZIP) [file pcbi.1007300.s004.zip › striatum-standalone/dynasim/functions/dependencies/ear/getStackCode.m]

function stackCode = getStackCode()
%% getStackCode
% Author: Erik Roberts
%
% Purpose: stores code from whole caller stack as cell array of strings.
% Immediate caller is defined as first cell. Higher levels are later cells.
%
% Usage: stackCode = getStackCode()

stack = dbstack;
files = {stack.file};
nFiles = length(files);
stackCode = cell(nFiles,1);
for iFile = 1:nFiles
  stackCode{iFile} = fileread(files{iFile}); %top of stacks
end

end
