# Supplementary material for: A biophysical model of striatal microcircuits suggests gamma and beta oscillations interleaved at delta/theta frequencies mediate periodicity in motor control
Source: PLoS Comput Biol. 2020 Feb 25;16(2):e1007300. doi: 10.1371/journal.pcbi.1007300 (PMC7059970; doi:10.1371/journal.pcbi.1007300)
Supplement: S1 File — (ZIP) [file pcbi.1007300.s004.zip › striatum-standalone/dynasim/functions/dependencies/ear/isassigned.m]

function returnBool = isassigned(varStr)
%% isassigned
% Author: Erik Roberts
%
% Purpose: Check if variable exists and is not empty
%
% Usage: returnBool = isassigned(varStr)

  returnBool = evalin('caller', ['exist(''' varStr ''', ''var'')']) && ~isempty(evalin('caller', varStr));
  
end
