# Supplementary material for: A biophysical model of striatal microcircuits suggests gamma and beta oscillations interleaved at delta/theta frequencies mediate periodicity in motor control
Source: PLoS Comput Biol. 2020 Feb 25;16(2):e1007300. doi: 10.1371/journal.pcbi.1007300 (PMC7059970; doi:10.1371/journal.pcbi.1007300)
Supplement: S1 File — (ZIP) [file pcbi.1007300.s004.zip › striatum-standalone/dynasim/functions/dependencies/ear/memoryUsageCallerGB.m]

function totalGB = memoryUsageCallerGB()
  vars = evalin('caller','whos');
  totalBytes = sum([vars.bytes]);
  
  totalGB = totalBytes/1073741824;
end
