# Supplementary material for: A biophysical model of striatal microcircuits suggests gamma and beta oscillations interleaved at delta/theta frequencies mediate periodicity in motor control
Source: PLoS Comput Biol. 2020 Feb 25;16(2):e1007300. doi: 10.1371/journal.pcbi.1007300 (PMC7059970; doi:10.1371/journal.pcbi.1007300)
Supplement: S1 File — (ZIP) [file pcbi.1007300.s004.zip › striatum-standalone/dynasim/functions/dependencies/ear/mkdirSilent.m]

function varargout = mkdirSilent(output_path,varargin)
% makes dir if doesn't exist, otherwise does nothing

suppress_output = 1;

if ~exist(output_path,'file')
  if ~suppress_output
    fprintf('Creating %s \n', output_path);
  end
  %system( ['mkdir ' output_path]);
  [varargout{1:nargout}] = mkdir(output_path,varargin{:});   % Outputs are supplied simply to suppress warning
  % message for existing folder.
else
  if ~suppress_output; fprintf('Folder %s already exists. Doing nothing.\n',output_path); end
end

end
