# Supplementary material for: A biophysical model of striatal microcircuits suggests gamma and beta oscillations interleaved at delta/theta frequencies mediate periodicity in motor control
Source: PLoS Comput Biol. 2020 Feb 25;16(2):e1007300. doi: 10.1371/journal.pcbi.1007300 (PMC7059970; doi:10.1371/journal.pcbi.1007300)
Supplement: S1 File — (ZIP) [file pcbi.1007300.s004.zip › striatum-standalone/dynasim/functions/dependencies/ear/saveWithStack.m]

function saveWithStack(varargin)
%% saveWithStack
% Author: Erik Roberts
%
% Purpose: performs save with args, and adds the code from each file in stack to
%   variable stackCode.
%
% Usage: saveWithStack(args)


%% save
args = cellfun(@(x) ['''' x ''''], varargin, 'UniformOutput', false);
args = strjoin(args,',');
evalin('caller', ['save(' args ')'])

%% add stackCode
stackCode = getStackCode;
filename = varargin{1};
fileIO = matfile(filename,'Writable', true);
fileIO.stackCode = stackCode;

end
