# Supplementary material for: A biophysical model of striatal microcircuits suggests gamma and beta oscillations interleaved at delta/theta frequencies mediate periodicity in motor control
Source: PLoS Comput Biol. 2020 Feb 25;16(2):e1007300. doi: 10.1371/journal.pcbi.1007300 (PMC7059970; doi:10.1371/journal.pcbi.1007300)
Supplement: S1 File — (ZIP) [file pcbi.1007300.s004.zip › striatum-standalone/dynasim/functions/dependencies/ear/thisMfileDir.m]

function dirPath = thisMfileDir()
%% thisMfileDir
% Author: Erik Roberts
%
% Purpose: Gets current m-file dir
%
% Usage: dirPath = thisMfileDir()

stack = dbstack;
% dirPath = evalin('caller', 'fileparts(which(mfilename(''fullpath'')))');
dirPath = fileparts(which(stack(end).name));

end
