# Supplementary material for: A biophysical model of striatal microcircuits suggests gamma and beta oscillations interleaved at delta/theta frequencies mediate periodicity in motor control
Source: PLoS Comput Biol. 2020 Feb 25;16(2):e1007300. doi: 10.1371/journal.pcbi.1007300 (PMC7059970; doi:10.1371/journal.pcbi.1007300)
Supplement: S1 File — (ZIP) [file pcbi.1007300.s004.zip › striatum-standalone/dynasim/functions/dependencies/ear/wprintf.m]

function wprintf(varargin)
%% wprintf
% Purpose: Warning print. Prints in red and makes beep. Separates with
%   whitespace. Formats str input with sprintf.
%
% Usage:
%   wprintf(str)
%   wprintf(str, args)
%
% Input: str - string for warning
%
% Output (to stdout): ['\nWarning: ' fortmattedStr '\n\n'].

str = sprintf(varargin{:});

fprintf(2, ['\nWarning: ' str '\n\n']);
beep

end
