# Supplementary material for: A biophysical model of striatal microcircuits suggests gamma and beta oscillations interleaved at delta/theta frequencies mediate periodicity in motor control
Source: PLoS Comput Biol. 2020 Feb 25;16(2):e1007300. doi: 10.1371/journal.pcbi.1007300 (PMC7059970; doi:10.1371/journal.pcbi.1007300)
Supplement: S1 File — (ZIP) [file pcbi.1007300.s004.zip › striatum-standalone/dynasim/functions/dependencies/github-sync-matlab/private/makeHyperlink.m]

function hyperlink = makeHyperlink(text, codeToRun)
codeToRun = ['matlab: ' codeToRun];
hyperlink = sprintf('<a href="%s">%s</a>', codeToRun, text);
return
