# Supplementary material for: A biophysical model of striatal microcircuits suggests gamma and beta oscillations interleaved at delta/theta frequencies mediate periodicity in motor control
Source: PLoS Comput Biol. 2020 Feb 25;16(2):e1007300. doi: 10.1371/journal.pcbi.1007300 (PMC7059970; doi:10.1371/journal.pcbi.1007300)
Supplement: S1 File — (ZIP) [file pcbi.1007300.s004.zip › striatum-standalone/dynasim/functions/dependencies/m2html/@template/parse.m]

function [tpl, str] = parse(tpl,target,handle,append)
%TEMPLATE/PARSE Fill in replacement fields with the class properties
%  [TPL, STR] = PARSE(TPL,TARGET,HANDLE) fills in the replacement field
%  HANDLE using previously defined variables of template TPL and store
%  it in field TARGET. HANDLE can also be a cell array of field names.
%  Output is also provided in output STR (content of TARGET).
%  [TPL, STR] = PARSE(TPL,TARGET,HANDLE,APPEND) allows to specify if
%  TARGET field is reseted before being filled or if new content is
%  appended to the previous one.

%  Copyright (C) 2003 Guillaume Flandin <Guillaume@artefact.tk>
%  $Revision: 1.0 $Date: 2003/05/05 22:19:51 $

narginchk(3,4);
if nargin == 3
	append = 0;
end

if iscellstr(handle)
	for i=1:length(handle)
		[tpl, str] = subst(tpl,handle{i});
		tpl = set(tpl,'var',target,str);
	end
elseif ischar(handle)
	[tpl, str] = subst(tpl,handle);
	if append
		tpl = set(tpl,'var',target,[get(tpl,'var',target) str]);
	else
		tpl = set(tpl,'var',target,str);
	end
else
	error('[Template] Badly formed handle.');
end
