# Supplementary material for: A biophysical model of striatal microcircuits suggests gamma and beta oscillations interleaved at delta/theta frequencies mediate periodicity in motor control
Source: PLoS Comput Biol. 2020 Feb 25;16(2):e1007300. doi: 10.1371/journal.pcbi.1007300 (PMC7059970; doi:10.1371/journal.pcbi.1007300)
Supplement: S1 File — (ZIP) [file pcbi.1007300.s004.zip › striatum-standalone/dynasim/functions/dependencies/m2html/@template/private/finish.m]

function str = finish(str,unknowns)
%TEMPLATE/FINISH Apply given strategy to unknown fields in a string
%  STR = FINISH(STR,UNKNOWNS) applies on string STR the strategy defined
%  in UNKNOWNS to unknowns fields '{UNKNOWNS_FIELDS}'.
%  UNKNOWNS may be:
%    * 'keep' to do nothing
%    * 'remove' to remove all undefined fields
%    * 'comment' to replace undefined fields by a warning HTML comment.
%  This function uses Matlab REGEXPREP function coming with R13. If you
%  hold an older version, please comment lines 38 and 42: then you can 
%  only apply the 'keep' strategy.

%  Copyright (C) 2003 Guillaume Flandin <Guillaume@artefact.tk>
%  $Revision: 1.0 $Date: 2003/05/05 22:19:51 $

narginchk(2,2);

switch lower(unknowns)
	case 'keep'
		%- do nothing
	case 'remove'
		%%%%%%%%%%%%%%%%%%%%%%%% WIH REGEXP ONLY %%%%%%%%%%%%%%%%%%%%
		% str = regexprep(str,'{[^ \t\r\n}]+}','');
		%%%%%%%%%%%%%%%%%%%%%%%%%%%%%%%%%%%%%%%%%%%%%%%%%%%%%%%%%%%%%
	case 'comment'
		%%%%%%%%%%%%%%%%%%%%%%%% WIH REGEXP ONLY %%%%%%%%%%%%%%%%%%%%
		% str = regexprep(str,'{[^ \t\r\n}]+}','<!-- Template variable undefined -->');
		%%%%%%%%%%%%%%%%%%%%%%%%%%%%%%%%%%%%%%%%%%%%%%%%%%%%%%%%%%%%%
	otherwise
		error('[Template] Unknown action.');
end
