# Supplementary material for: A biophysical model of striatal microcircuits suggests gamma and beta oscillations interleaved at delta/theta frequencies mediate periodicity in motor control
Source: PLoS Comput Biol. 2020 Feb 25;16(2):e1007300. doi: 10.1371/journal.pcbi.1007300 (PMC7059970; doi:10.1371/journal.pcbi.1007300)
Supplement: S1 File — (ZIP) [file pcbi.1007300.s004.zip › striatum-standalone/dynasim/functions/dependencies/m2html/private/mexexts.m]

function [ext, platform] = mexexts
%MEXEXTS List of Mex files extensions
%  MEXEXTS returns a cell array containing the Mex files platform
%  dependent extensions and another cell array containing the full names
%  of the corresponding platforms.
%
%  See also MEX, MEXEXT

%  Copyright (C) 2003 Guillaume Flandin <Guillaume@artefact.tk>
%  $Revision: 1.0 $Date: 2003/29/04 17:33:43 $

ext = {'.mexsol' '.mexhpux' '.mexhp7' '.mexglx' '.mexa64' '.mexi64' '.mexmac' '.dll' '.mexw32' '.mexw64'};

platform = {'Sun Solaris' 'HP-UX' 'HP-UX' 'Linux PC' 'Linux AMD Opteron' 'Linux Intel Itanium2' 'MacIntosh' 'Windows' 'Windows 32' 'Windows 64'};
