# Supplementary material for: A biophysical model of striatal microcircuits suggests gamma and beta oscillations interleaved at delta/theta frequencies mediate periodicity in motor control
Source: PLoS Comput Biol. 2020 Feb 25;16(2):e1007300. doi: 10.1371/journal.pcbi.1007300 (PMC7059970; doi:10.1371/journal.pcbi.1007300)
Supplement: S1 File — (ZIP) [file pcbi.1007300.s004.zip › striatum-standalone/dynasim/functions/dependencies/m2html/templates/brain/menu.css]

body {
  background: #006699;
  color: white;
  font-family: arial,sans-serif;
  margin: 0;
  padding: 1ex;
}

:link { color: white }  /* for unvisited links */
:visited { color: white } /* for visited links */

div.fragment { 
	width: 98%;
	border: 1px solid #CCCCCC;
	background-color: #f5f5f5;
	padding-left: 4px;
	margin: 4px;
}

div.box { 
	width: 98%;
	background-color: #f5f5f5;
	border: 1px solid #CCCCCC;
	color: black;
	padding: 4px;
}

.comment {
	color: #228B22;
}
.string {
	color: #B20000;
}
.keyword { 
	color: #0000FF;
}

.keywordtype { color: #604020; }
.keywordflow { color: #e08000; }
.preprocessor { color: #806020; }
.stringliteral { color: #002080; }
.charliteral { color: #008080; }

a {
	text-decoration: none; 
}

a:hover {
	background-color: #006699;
	color:#66CCFF;
}

a.code {
	font-weight: normal; 
	color: #A020F0;
}

a.code:hover {
	background-color: #FF0000;
	color: #FFFFFF;
}	

h1 {
	background: transparent;
	color: white;
	font-size: x-large;
	text-align: center;
}

h2 {
	background: transparent;
	color: white;
	font-size: large;
}

address {
	font-size:small;
}

form.search {
	margin-bottom: 0px;
	margin-top: 0px;
}
input.search {
	font-size: 75%;
	color: #000080;
	font-weight: normal;
	background-color: #eeeeff;
}

li {
    padding-left:5px;
}
