# Supplementary material for: A biophysical model of striatal microcircuits suggests gamma and beta oscillations interleaved at delta/theta frequencies mediate periodicity in motor control
Source: PLoS Comput Biol. 2020 Feb 25;16(2):e1007300. doi: 10.1371/journal.pcbi.1007300 (PMC7059970; doi:10.1371/journal.pcbi.1007300)
Supplement: S1 File — (ZIP) [file pcbi.1007300.s004.zip › striatum-standalone/dynasim/functions/dependencies/MDD/classes/@xPlt/xPlt.m]

classdef xPlt < nDDict
    
    % xPlt class inherets from the nDDict class (AKA multidimensional
    % dictionaries). xPlt adds some plotting functionality (see
    % xPlt.RecursivePlot)
    
%     methods
%     
%         function obj = nDDict(obj)
%             % Converter xPlt/nDDict
%             obj = obj;
%         end
%             
%     end
    
end
